# Supplementary material for: Association between Overweight/Obesity and the Safety and Efficacy of COVID-19 Vaccination: A Systematic Review
Source: Vaccines (Basel). 2023 May 17;11(5):996. doi: 10.3390/vaccines11050996 (PMC10223724; doi:10.3390/vaccines11050996)
Supplement: Supplementary file 1 [file vaccines-11-00996-s001.zip]

Archive with 1 entries (1 files):
- vaccines-2312045-supplementary.pdf
